# Supplementary material for: Repurposed Drugs and Efflux Pump Inhibitors Against Gram-Negative Urinary Tract Pathogenic Bacteria
Source: Antibiotics (Basel). 2025 Oct 2;14(10):988. doi: 10.3390/antibiotics14100988 (PMC12561020; doi:10.3390/antibiotics14100988)
Supplement: Supplementary file 1 [file antibiotics-14-00988-s001.zip]

Archive with 1 entries (1 files):
- antibiotics-3877291-supplementary.pdf
